# Supplementary material for: Non-invasive assessment of NAFLD as systemic disease—A machine learning perspective
Source: PLoS One. 2019 Mar 26;14(3):e0214436. doi: 10.1371/journal.pone.0214436 (PMC6435145; doi:10.1371/journal.pone.0214436)
Supplement: S3 Table — (XLSX) [file pone.0214436.s007.xlsx]

## Sheet: Patient data training cohort
New Score		SAF	NAS	NAFL / NASH (0/1)	Sex (w=0; m =1)	Age	Height	Weight	BMI	T2DM (0 no; 1 yes)	Adiponectin	GGT	HbA1c	M30	M65	ALT	AST	AST/ALT ratio	Thrombocyte count	Total cholesterol	fasting blood glucose	LDL	HDL	LDH	total bilirubin	Quick	INR	PTT	Hb	Hkt	erythrocyte count	leucocyte count	urea	creatinin	steatosis	ballooning	lobular inflammation	fibrosis		NAFLD fibrosis score	APRI (Labor Limbach)	BARD score	Palekar Score	Gholam I	Gholam II
3.59539		3	1	0	0	37	165	141	51.7906	0	19.752	21	5.1	212.97	315.818	50	32	0.64	190	186	63	120	62	282	2.21	100	0.97	25.1	13.2	39.8	4.29	5.1	39	0.81	0	0	1	2		0.548	0.5	1	2	7.02563	9.10449
3.32622		2	1	0	1	30	178	132	41.6614	0	6.107	18	5.4	161.146		18	20	1.11111	244	245	89	169	58	200	0.56	100	0.9	26.8	13.1	40.1	4.39	5	24	0.79	1	0	0	1		-0.899	0.2	2	2	4.94252	7.86979
6.12451		3	1	0	0	39.7	168	123	43.5799	1	12.904	20	7.5	132.899	565.991	14	17	1.21429	361	209	286	118	83	228	0.44	100	0.95	26.9	13.1	39.2	4.4	5.8	3.9	0.81	0	0	1	2			0.1	3	3	6.32569	9.57285
2.44627		4	2	0	0	35.0833	170	161	55.7093	0	7.00796	21	5.1	102.016	216.842	22	40	1.81818	322	245	74	171	72	248	0.54	100	0.91	25	14	43.2	5.1	5.8	26	0.7	1	0	1	2			0.4	2	3	5.01423	9.69069
3.14639		3	1	0	1	44	189	184	51.5103	0	5.024	1.5	5.6	164.49	412.235	14	21	1.5	212	159	89	103	49	285	0.61	100	0.96	26.8	15.2	44.9	4.9	7.7	60	1.44	0	0	1	2		1.148	0.2	2	2	4.58176	7.99796
3.74945		3	2	0	0	33.8417	165	148	54.3618	0	8.24057	17	5.6	171.32	418.912	36	30	0.833333	420	150	90	94	44	244	0.66	99	1.01	29.4	11.7	37.5	5.25	7.4	18	0.77	0	1	1	1			0.2	2	3	6.89569	8.93495
3.95038		3	1	0	1	45	186	176	50.8729	0	5.123	19	4.8	219.516	254.223	18	18	1	199	179	94	118	56	152	0.4	100	0.95	28.2	12.7	39.4	4.97	5.7	18	0.7	0	0	1	2		0.403	0.2	2	2	4.05016	7.59301
3.66927		3	1	0	0	38	172	165	55.7734	0	5.896	20	5.1	184.891	331.887	18	16	0.888889	344	198	91	131	52	213	0.69	99	1	27.6	14.1	43.2	4.64	5.7	48	0.76	1	0	0	2		0.656	0.1	2	3	4.52259	7.28359
2.7161		3	1	0	1	36.8944	168	114	40.3912	0	4.42588	13	5.3	127.401	237.843	14	22	1.57143	310	182	75	128	37	276	0.71	100	0.97	27.8	12.5	39.4	4.39	7.3	19	0.64	0	1	0	2			0.1	2	2	4.19211	8.12017
3.38869		3	1	0	0	53.0667	164	160	59.4884	0	10.2516	23	5.3	100.248	182.971	15	24	1.6	309	310	101	225	63	236	0.79	90	1.07	27.2	14.7	44	4.56	11.6	6.2	0.75	0	0	1	2			0.2	2	4	4.36114	8.34875
3.11205		3	1	0	0	30	159	157	62.102	0	3.89	18	4.8	200.864	299.215	35	28	0.8	225	211	91	156	32	215	0.86	100	0.95	29.4	15.7	46.8	5.24	6.4	50	0.72	0	0	1	2		1.755	0.4	2	3	5.67935	8.7537
5.64494		3	2	0	0	32	178	154	48.605	0	5.752	18	5.2	343.758	466.166	65	49	0.753846	212	181	81	130	49	214	0.39	100	0.98	24.9	14.2	42.3	5.11	7.1	32	0.78	1	0	1	1		-0.242	0.7	1	3	7.81379	10.2238
2.526		4	3	0	1	41.5694	186	216	62.435	0	4.47592	28	5.6			22	21	0.954545	250	248	85	172	59	272	0.74	100	0.99	28	14.4	42.9	4.6	5.5	31	0.74	1	2	0	1			0.2	2	2	5.68913	7.99796
2.62477		3	1	0	0	32	178	143	45.1332	0	4.987	20	5.1	122.912	248.262	18	18	1	304	214	73	134	62	227	0.35	100	0.99	28.5	14.2	43.5	4.53	7.5	30	0.44	0	0	1	2		-1.256	0.2	2	3	4.52259	7.59301
2.97878		4	2	0	0	35	158	167	66.8963	0	5.745	18	5.2	141.683	335.022	31	23	0.741935	508	213	79	154	41	193	0.54	100	0.94	30.6	12.7	38.4	4.45	8.3	22	0.73	1	0	1	2		-2.601	0.1	1	2	5.99981	8.23694
1.37542		3	1	0	0	42	167	135.8	48.693	0		14	5.3			25	25	1	336	158		88	48	284	0.34	120	0.9	30.39	12.7	39.8	4.73	7.2	24	0.73	1	0	0	2		-2.288	0.2	2	3	5.61266	8.45599
2.38347		3	1	0	0	26	177	212	67.6689	0	3.099	1.41667	5.9	122.916	516.303	12	17	1.41667	357	176	95	93	56	230	0.28	100	0.91	26.7	12.5	37.5	4.35	10.2	23	0.78	0	0	1	2		0.099	0.1	2	3	4.55412	7.44285
4.65148		3	2	0	0	43.1472	183	128	38.2215	0	3.45383	26	5.4	177.401	253.256	20	20	1	347	266	78	210	40	170	0.61	100	0.85	24.9	14.5	43.5	5.14	6	37	0.71	0	1	1	1			0.2	2	3	5.20066	7.86979
3.95501		4	2	0	0	62	172	167	56.4494	0	3.817	19	4.8	170.306	773.44	67	40	0.597015	261	307	101	222	54	271	0.98	100	0.92	26.8	14	42.5	4.64	6.5	27	0.72	1	0	1	2		0.747	0.3	1	3	7.27025	9.69069
5.7431		3	1	0	0	27.2889	170	156	53.9792	0	2.68806	22	5.3	326.901	326.724	20	24	1.2	217	146	67	92	53	345	0.39	95	1.03	27.3	14.2	42.9	5.37	7	29	0.77	0	0	1	2			0.3	2	3	5.06596	8.34875
4.07102		2	1	0	0	42	162	135	51.4403	0	4.415	32	5.2	132.878	353.163	30	26	0.866667	298	187	78	140	46	295	0.81	100	0.91	25.4	13.3	40.7	4.56	6.1	29	0.73	0	0	1	1		-0.018	0.2	2	3	5.91947	8.55902
3.42671		3	2	0	0	46.7667	168	153	54.2092	0	1.46435	20	6.4			19	22	1.15789	293	221	94	158	46	198	0.4	100	0.97	25.8	13.4	40.7	4.8	7.5	33	0.68	1	1	0	1			0.2	2	3	6.19044	8.12017
3.78083		4	2	0	0	41.6417		141	47.5	0		13	5.3	180.614	249.962	22	23	1.04545	278	229	97	154	54	201	0.78	100	0.98	28	13.6	42	5.07	8.1	4.6	0.64	1	0	1	2			0.2	2	3	5.29947	8.23694
5.36625		4	2	0	0	33	159	139	54.982	0	2.078	25	4.9	308.951	434.34	27	25	0.925926	354	185	92	120	36	185	0.65	96	1.03	26.9	14.2	42.3	5.01	6.2	24	0.8	1	0	1	2		-1.347	0.2	2	3	5.20745	8.45599
4.17502		3	3	0	1	44.6667	176	196	63.2748	0	2.21535	27	5	171.394	600.433	115	52	0.452174	194	109	142	88	17	269	2.2	96	1.03	29.5	16.2	46.8	5.55	5.1	31	0.91	1	2	0	0			0.5	2	2	8.91508	10.3799
6.55845		3	2	0	0	37.3167	169	139	48.6678	0	1.84087	16	5.4	374.823	269.681	23	23	1	287	230	92	165	41	175	0.31	100	0.95	26.6	13.6	39.6	4.42	9.7	30	0.73	1	0	1	1			0.2	2	3	5.54307	8.23694
5.97716		4	3	0	0	28.8889		197.2	67	0		21	5.1	357.724	401.349	27	26	0.962963	211	165	87	124	36	260	0.28	100	0.96	28.7	13.3	41.8	4.92	6.7	5.8	0.7	0	2	1	1			0.4	2	3	5.51598	8.55902
4.70599		3	1	0	0	33	176	130	41.968	0	4.745	21	5	276.396	409.196	23	27	1.17391	228	222	96	159	35	217	0.78	100	0.97	31.2	15.5	47.3	5.29	12	32	1.06	0	0	1	2		-1.215	0.3	2	3	4.97196	8.65816
2.46095		4	2	0	0	43.9861		222	79	0		21	5.7			16	21	1.3125	329	179	104	140	39	229	0.62	96	1.03	28.9	13.1	43	5.06	8.7		0.73	1	0	1	2			0.2	2	3	5.02968	7.99796
11.4388		4	2	0	1	50.1944	178	220	69.4357	0	10.4151	41	5.8	558.516	980.333	30	26	0.866667	228	230	109	154	35	286	0.4	89	1.08	30.3	13.5	40.9	4.59	7.6	35	0.69	0	1	1	2			0.2	2	3	6.68638	8.55902
2.30722		2	1	0	0	37.8639		117	49	0		20	5.8			15	17	1.13333	327	181	99	113	66	279	0.47	99	1	25.8	13.5	42.8	4.83	9	5.4	0.58	0	1	0	1			0.1	2	3	4.98817	7.44285
4.91092		3	1	0	0	26	162	135	51.4403	0	1.358	18	5.1	305.606	406.788	17	20	1.17647	326	150	75	95	46	271	0.38	100	1	29.2	13.4	40.3	4.47	9.7	41	0.76	0	0	1	2		-1.459	0.2	2	3	4.38255	7.86979
7.20284		3	1	0	0	53.3833		136.8	50.5	0		18	4.6	445.193	536.95	21	21	1	353	167	101	91	77	205	0.45	100	0.92	29.5	12.7	39	4.22	8.3	5.6	0.8	0	0	1	2			0.2	2	4	4.07865	7.99796
6.68469		3	3	0	0	33.7139	170	123	42.5606	0	2.13515	34	5.4	309.931	443.128	32	26	0.8125	303	166	77	127	61	205	0.54	100	0.99	31.3	15.3	46.3	5.5	6.2	29	0.54	0	2	1	0			0.2	2	3	6.35216	8.55902
5.37553		1	1	0	0	34.4694		168	60	0		17	6.1	215.997	306.636	22	24	1.09091	325	202	92	134	42	215	0.4	98	1.01	26.4	12.6	39	4.5	9.3	5.7	0.61	0	0	1	0			0.2	2	3	6.25338	8.34875
4.91431		3	2	0	0	51	158	124.8	49.992	0	2.253	29	4.7	229.123	335.019	25	23	0.92	265	178	150	125	46	307	0.5	100	0.94	26.1	15.4	46.2	5.59	10.4	34	0.85	1	0	1	1		0.067	0.2	3	4	4.68412	8.23694
6.20748		4	2	0	0	27.8111	195	260	68.3761	1	2.92559	51	7.5			8	16	2	252	238	211	178	54	214	0.88	96	1.02	26.8	10.2	32.3	3.61	3.2	5.6	0.53	1	0	1	2			0.2	3	3	4.95463	9.41359
17.708		3	2	0	0	36.6639	176	135	43.5821	0	4.03572	31	5.9	1071.77	1064.19	23	21	0.913043	354	187	108	131	38	199	0.43	100	0.98	32.5	11.8	35.9	4.32	6.1	22	0.67	0	1	1	1			0.2	2	3	6.14806	7.99796
10.5609		3	1	0	0	46	168	174	61.6497	0	8.275	52	5.9	438.721	589.2	27	25	0.925926	215	178	106	124	58	254	0.37	100	0.96	27.1	13.4	36.7	4.32	7.7	22	0.74	0	0	1	2		1.436	0.3	2	3	6.5409	8.45599
4.52683		4	4	0	0	37.3972	158	170	68.0981	0	2.1342	34	5.7	112.5	455.629	39	28	0.717949	340	207	88	123	53	356	0.51	100	0.97	28.4	14.1	42.2	5.01	8.4	30	0.74	2	0	2	0			0.3	1	2	7.21257	8.7537
13.4704		4	2	0	0	24.4694		112	39	0	3.19403	10	13.8	90.5993	0.760106	20	16	0.8	527					113	0.34	75	1.22	31.8	14	42.9	4.5	8.8			0	1	1	2			0.1	3	3	9.54607	9.41359
15.2192		6	4	0	1	56	185	183	53.4697	0	1.534	21	6.6	807.698	960.098	19	19	1	252	261	113	156	90	198	0.32	120	0.92	30.36	14.6	42.9	5.11	7.9	51	0.72	1	0	3	2		1.759	0.2	3	3	6.37297	9.86504
7.91882		4	2	0	0	45.1417	168	130	46.0601	0	4.17284	39	6.7	218.242	436.065	33	25	0.757576	446	226	102	170	42	243	0.73	95	1.04	27.9	14.6	44	4.69	9.6	9	1.54	1	0	1	2			0.2	2	2	7.81271	10.586
3.07829		1	1	0	0	32.8833	180	178	54.9383	0	2.54426	47	5.3			24	23	0.958333	400	205	95	138	54	199	0.41	93	1.05	28.1	13.1	39.6	4.52	10.5	22	0.67	0	1	0	0			0.2	2	3	5.51265	8.23694
5.14824		3	1	0	1	65.5639		130	42	0		22	7			19	11	0.578947	295	129	123	86	36	200	0.59	65	1.34	31.1	15	48.3	5.69	13.4	6.3	1.29	0	0	1	2			0.1	2	2	6.70673	8.42927
8.92821		5	3	0	1	59.4917		207.8	68	0		48	5.5	321.598	211.364	17	8	0.470588	277	278	106			211	0.3	93	1.04	28	14.7	44.6	4.69	9.3	5.6	0.57	1	0	2	2			0.1	1	2	4.93228	5.46269
10.1704		5	3	0	0	39.8194		166	56	0		37	6.4	425.671	330.957	18	24	1.33333	495	224	80	164	45	245	0.37	95	1.03	29.7	12.7	39.4	4.53	10.8	5.5	0.68	2	0	1	2			0.1	2	3	6.05797	8.34875
10.7103		4	3	0	0	46.1361	168	174	61.6497	0	3.62784	66	5.2	442.649	593.742	18	17	0.944444	330	226	71	145	34	229	0.41	100	0.98	26.9	14.9	46.2	5.14	9.3	30	0.71	0	2	1	1			0.1	2	3	4.66795	7.44285
0.541068		7	5	1	0	31	194	215	57.1262	0	16.958	21	5.1			115	63	0.547826	306	217	63	144	38	273	0.78	85	1.11	25.8	13.4	39.9	4.31	9.1	45	0.65	2	1	2	2		-0.904	0.6	1	3	9.06626	10.884
3.81532		5	5	1	0	52.1333	176	134	43.2593	0	12.1497	15	5.5	155.953	455.973	50	45	0.9	175	175	84	134	35	215	0.51	100	0.98	26	13.1	41	4.61	6	31	0.82	2	2	1	0			0.7	2	5	7.57537	10.0001
-5.56847		6	4	0	1	49.1389		198	52	0		17				29	21	0.724138	192		109			217	0.74	88	1.09	28.7	16.3	48.6	5.44	5.6		0.74	1	1	2	2			0.2	1	1		7.99796
3.65072		3	3	0	0	43.4028	176	126	40.6767	0	6.10172	20	5	179.544	499.262	42	36	0.857143	174	243	70	167	54	214	0.64	100	0.92	28.1	15.8	46.4	4.77	3.9	28	0.74	1	1	1	0			0.6	2	3	6.44729	9.4139
3.39096		5	3	0	0	31	167	160	57.3703	0	3.805	1.075	6.2	155.527	484.253	40	43	1.075	336	159	79	89	49	397	1.49	100	1	29.5	13.5	39.6	4.79	6	32	0.63	1	1	1	2		-0.683	0.4	2	3	7.82001	9.88067
1.80918		5	3	0	0	31.1389	160	107	41.7969	0	8.26086	25	5.6			38	31	0.815789	357	177	102	119	50	244	0.7	98	1.01	29.7	12.8	38.7	4.18	8.1	6	0.64	1	1	1	2			0.2	2	3	7.02816	9.02108
2.10989		4	3	0	0	35.8778	186	185	53.4744	0	7.17739	22	5.8		146.826	27	26	0.962963	297	167	74	93	60	298	0.33	100	0.99	28.6	13.3	41.2	4.98	7.6	23	0.69	1	1	1	1			0.3	2	3	6.42825	8.55902
5.67652		4	3	0	0	53.7444	168	153	54.2092	0	7.27744	20	6.4	159.523	490.086	19	22	1.15789	293	221	94	158	46	198	0.4	100	0.97	25.8	13.4	40.7	4.8	7.5	33	0.68	1	1	1	1			0.2	2	4	6.19044	8.12017
6.92583		5	3	0	0	31.7806	163	170	63.9843	0	9.90807	30	6.4	269.798	416.553	28	25	0.892857	286	195	111	143	49	230	0.81	100	0.95	28.2	14.3	40.9	4.98	7.8	23	0.74	1	1	1	2			0.2	2	3	7.14046	8.45599
0.858013		6	4	0	0	34.7639	165	165	60.6061	0	2.75368	16	5.1			8	21	2.625	297	193	92	128	53	259	0.57	96	1.02	28.9	14.3	43.8	5.29	9.1	6.5	0.68	2	1	1	2			0.2	2	3	2.53581	7.99796
2.84672		4	4	0	0	50.5639	121	169	115.429	0	1.53487	24	5.7			41	27	0.658537	269	232	88	161	54	290	0.31	100	0.94	24.5	13.3	40.2	4.22	5.7	39	0.65	1	2	1	0			0.3	1	3	7.33509	8.65816
3.00444		5	3	0	0	51.9417	172	125	42.2526	0	4.40691	24	5	86.1952	176.993	15	20	1.33333	493	182	61	0.94	28.3	186	0.45	100	0.94	28.3	13.8	43	4.8	8.8	25	0.74	1	1	1	2			0.1	2	4	3.92472	7.86979
5.30283		4	4	0	0	56.0667	160	148	57.8125	0	6.90026	33	5.8	124.921	206.226	17	19	1.11765	282	184	76	122	53	267	0.6	92	1.06	27.4	13.3	40.9	4.5	8.5	25	0.59	1	2	1	0			0.2	2	4	5.29482	7.73504
7.6317		4	4	0	0	41.7028	180	145	44.7531	0	6.01581	22	8.3	128.766	269.782	16	16	1	327	173	69	114	54	188	0.94	94	1.02	32	15.1	46.7	5.01	7.1	29	0.53	1	2	1	0			0.1	3	3	7.14826	9.41359
5.95728		9	7	1	0	32	181	152	46.3966	0	1.406	13	5.1	389.025	587.362	22	23	1.04545	224	164	75	107	32	192	0.67	107	0.96	26.2	13.4	41.3	5.17	7.4	30	0.7	3	2	2	2		-1.043	0.3	2	3	5.01423	8.23694
4.11129		6	4	0	0	43.4889		186.8	63	0		14	5.8	144.122	229.658	30	28	0.933333	262	153	91	108	35	277	1.13	90	1.06	29.9	11.9	37.2	4.4	7.6	6.6	0.78	2	1	1	2			0.3	2	3	6.68638	8.7537
5.50854		8	6	1	0	43.0861	160	142	55.4688	0	3.20414	34	5.1	232.135	240.539	16	19	1.1875	272	241	77	160	47	215	0.34	100	0.94	24.7	13.3	41.2	4.62	6.1	30	0.58	2	2	2	2			0.2	2	3	4.23402	7.73504
3.10427		6	5	1	0	44.0833	178	158	49.8674	0	1.33186	17	5.6	78.8932	789.131	8	17	2.125	146	149	90	93	39	209	0.34	100	0.94	24.9	10.8	33.8	4.48	5.2	31	0.73	2	1	2	1			0.3	2	3	3.2107	7.44285
9.40405		7	5	1	0	46.9389		155	49	0		31		1029.08	1182.85	28	30	1.07143	288	172		47		226	1.19	100	0.93	26.2	14.3	44.1	4.72	4.72	5.5	0.74	2	2	1	2			0.3	2	3		8.93495
3.90309		7	5	1	1	46	180	134	41.358	0	2.46	0.846	5.7	200.443	1013.23	26	22	0.846154	202	176	93	105	33	181	0.61	100	0.91	25.9	13.8	39.4	4.5	9.7	42	0.72	2	1	2	2		-0.184	0.2	2	2	6.21918	8.12017
5.80284		6	4	0	0	60.1639	154	130	54.8153	0	2.39083	28	5	243.407	316.11	22	21	0.954545	206	282	80	190	58	146	0.68	100	0.93	27.3	15.8	46.6	5.56	7.2	43	0.74	1	1	2	2			0.3	2	4	4.86305	7.99796
9.11667		7	5	1	0	59.0806	169	162	56.7207	1	6.6508	22	8.8	140.351	352.509	22	14	0.636364	276	163	254	113	33	163	0.49	100	113	33	13.1	41.5	4.57	8.2	23	0.93	2	1	2	2			0.1	2	3	8.19237	9.0628
3.53519		5	3	0	0	36.6194	173	143	47.7797	0	2.7916	21	5.3	145.931	245.261	28	19	0.678571	193	220	89	171	38	240	0.91	100	0.99	27.7	13.5	40.7	4.91	9.9	6.1	0.82	1	1	1	2			0.3	1	2	5.89032	7.73504
7.35824		5	4	0	1	51.4167	172	139	46.9849	0	5.17299	46	5.2	282.479	380.624	32	24	0.75	250	270	84	197	65	224	0.53	100	0.99	26.7	14.5	41.7	5.1	4.5	32	0.68	2	1	1	1			0.2	1	2	6.07759	8.34875
2.58574		5	4	0	0	45.7972	170	158	54.6713	0	4.18759	22	5.8		87.3308	22	25	1.13636	250	193	110	115	71	197	0.96	100	0.96	29.3	13.2	39.1	4.35	11.5	23	0.52	1	1	2	1			0.3	2	3	5.9265	8.45599
6.27482		8	6	1	0	33	173	135	45.1068	0	5.276	34	4.8	351.059	794.696	56	36	0.642857	354	188	72	115	59	233	0.47	100	0.95	26.4	12.6	38.1	4.14	6.3	27	0.76	2	2	2	2		-1.104	0.3	1	2	6.83086	9.4139
3.54431		5	3	0	0	50.8083	172	155	52.3932	0	0	15	5.3	129.095	843.058	27	23	0.851852	256	168	103	105	63	233	0.38	100	0.78	24.9	12.6	37.7	4.22	5.9	25	0.83	1	1	1	2			0.3	2	4	5.80122	8.23694
4.00948		5	3	0	0	46.3	171	208	71.133	0	4.86717	24	5.8	94.5141	283.502	26	21	0.807692	286	215	85	127	61	263	0.72	100	0.85	26.3	13.6	40.9	4.47	11.4	30	0.98	1	1	1	2			0.2	2	3	6.33578	7.99796
3.82342		4	3	0	0	38.275	168	158	55.9807	0	6.002	40	6.1			30	29	0.966667	329	288	117	214	59	217	0.41	100	0.89	29.1	13.1	39	4.5	9.5	25	0.68	1	1	1	1			0.3	2	3	7.01326	8.84589
5.96735		5	4	0	0	63.0361	167	135	48.4062	1	4.04271	16	7.3	74.5046	346.595	23	16	0.695652	207	213	219	140	61	243	0.43	100	0.96	29.8	12	37.8	3.59	10.8	83	2.99	1	2	1	1			0.2	2	3	7.40114	9.41359
2.63205		6	4	0	0	46.5556		174	59.5	0		20	5.8			18	20	1.11111	357	161	89	103	54	226	0.32	96	1.03	28	13.2	41.4	4.64	10.1	4.8	0.62	2	1	1	2			0.2	2	3	5.43486	7.86979
6.19097		8	7	1	0	36.025	164	169	62.8346	0	3.09437	30	5.3	299.16	573.644	61	42	0.688525	358	193	72	119	56	260	0.36	83	1.13	28.2	10.8	32.7	3.65	7.7	44	0.72	3	2	2	1			0.3	1	2	7.79806	9.81886
4.21178		5	5	1	0	41.1028	166	160	58.0636	0	0.809484	29	5.9	79.3115	156.85	12	20	1.66667	531	235	74	174	37	225	0.27	100	0.98	28	10.1	32	4.03	7.5	30	0.73	1	2	2	0			0.1	2	3	4.55412	7.86979
5.01245		4	3	0	0	40.9694	170	177	61.2457	0	1.79064	31	4.8	242.779	352.205	27	17	0.62963	303	167	76	110	48	233	0.59	100	0.93	31.8	14	42.6	4.81	8.2	28	0.93	1	1	1	1			0.2	1	2	5.04355	7.44285
8.02109		5	4	0	0	59.5361	167	140	50.199	0	2.12698	21	5.2	418.352	565.498	13	16	1.23077	252	167	119	127	27	164	0.44	100	0.96	25.6	13.3	39.5	4.61	9.9	29	0.74	1	2	1	1			0.2	2	4	3.87066	7.28359
5.00342		6	4	0	0	54.0556	156	106	43.5569	0	2.51682	33	5.1	168.527	507.685	17	21	1.23529	368	286	80	191	60	230	0.43	100	0.93	27.2	15	42.9	4.6	7.4	37	0.92	1	1	2	2			0.2	2	4	4.38255	7.99796
7.90443		7	6	1	0	39.8583	178	177	55.8642	0	6.50341	31	6.3	315.766	358.494	47	40	0.851064	386	189	96	142	33	409	0.17	100	0.91	30.1	14.1	39.6	5.35	11.8	24	0.73	2	2	2	1			0.3	2	3	8.31381	9.69069
4.41148		7	5	1	0	56.4056		188.4	65	0		21	5.4	138.582	170.75	24	23	0.958333	262	235	108	191	41	179	0.44	93	1.04	26.6	12.1	38.1	4.84	10.3	7.2	0.65	1	2	2	2			0.3	2	4	5.64734	8.23694
4.53035		3	3	0	0	38.1722		128	43.5	0		22	6.2	110.8	110.885	34	28	0.823529	320	238	128	163	47	126	0.48	100	0.89	25	14	42.4	4.05	9.4		0.53	1	1	1	0			0.3	3	3	7.42184	8.7537
4.05994		5	3	0	0	40.3028	175	164	53.551	0	0	33	5.2	120.693	234.435	18	21	1.16667	265	241	87	171	56	226	0.67	100	0.86	26.1	13.6	38.1	4.46	6.9	21	0.73	1	1	1	2			0.2	2	3	4.66795	7.99796
3.77136		5	4	0	0	38.7472	161	150	57.8681	0	2.46964	37	6.1			18	19	1.05556	298	219	89	151	41	347	1.09	90	1.07	28.4	12.9	39	4.3	8.8	29	0.67	1	1	2	1			0.2	2	3	5.76174	7.73504
5.35741		4	4	0	1	35.8583	170	144	49.827	0	2.93592	38	5.5	180.657	446.107	34	22	0.647059	211	235	79	169	39	255	0.54	100	0.89	25.1	13.9	42.7	5.15	7.3	50	1.53	1	2	1	0			0.2	1	1	6.63049	8.12017
7.07891		8	6	1	0	63	159	150	59.3331	0	4.043	43	5.4	221.571	371	24	25	1.04167	279	166	101	125	35	248	0.42	100	0.99	25.3	14.6	45.4	4.98	7.8	39	0.9	3	2	1	2		1.328	0.3	2	4	5.64734	8.45599
9.75557		6	4	0	1	20	172	180	60.8437	0	3.281	33	5.3	588.335	754.896	62	29	0.467742	256	172	132	132	36	244	0.41	88	1.08	30.2	11.9	35.5	4.19	7.7	30	0.82	1	1	2	2		0.871	0.2	2	1	7.83789	8.84589
5.47063		8	6	1	0	49.6167		219	70	0		21	6.1	162.939	259.962	32	33	1.03125	306	173	112	124	47	231	0.66	95	1.03	28.2	13.1	41.1	4.35	9.9	7.3	0.91	2	2	2	2			0.3	2	3	7.17138	9.18533
11.3867		6	5	1	0	40.6444	155	145	60.3538	0	1.52351	27	5.5	654.243	822.239	22	21	0.954545	277	184	86	119	57	174	0.62	100	0.89	28.5	13.9	42.4	4.65	7.2	31	0.74	1	2	2	1			0.2	2	3	5.56396	7.99796
8.42072		6	4	0	0	57.0056	151	104	45.612	0	4.98617	27	5.9	362.274	704.703	16	19	1.1875	276	232	114	181	47	234	0.49	100	0.92	30.2	13.5	39.7	4.79	11.6	25	0.84	2	1	1	2			0.2	2	4	5.25894	7.73504
4.18753		7	5	1	0	35.7111	172	172	58.1395	0	0	30	5.5	126.074	153.316	15	21	1.4	363	210	147	112	45	260	0.28	100	0.99	26.5	11.6	33.1	4.13	9.6	23	0.58	2	2	1	2			0.2	2	3	4.62563	7.99796
6.31862		7	5	1	1	37	178	182	57.4422	0	2.22	25	7	154.33	441.177	33	25	0.757576	258	212	108	151	43	177	0.81	100	0.93	28.4	14.8	45.2	5.09	10	28	0.79	2	2	1	2		1.508	0.2	2	1	8.0593	10.586
3.91075		9	7	1	1	50	185	212	61.943	0	0.588	23	5.2	132	765.862	25	20	0.8	241	223	93	159	43	88	0.49	84	1.12	30.5	12.2	35.5	4.57	9.5	50	0.92	3	2	2	2		2.081	0.2	3	2	5.47278	7.86979
5.80313		4	3	0	1	23.6167	179	172	53.6812	0	7.47088	65	5.5	131.018	262.036	37	30	0.810811	194	211	88	140	43	202	0.53	100	0.97	26.9	15	40.4	5.13	7.2	34	0.85	1	1	1	1			0.3	2	2	6.83766	8.93495
2.9473		3	3	0	0	30.1944	162	142	54.1076	0	3.19145	20	5.6	95.8802	1176.46	21	22	1.04762	297	192	96	131	53	265	0.31	100	0.99	34.7	13.4	39.7	4.85	10.1	41	0.66	1	1	1	0			0.2	2	3	5.57515	8.12017
12.1684		6	4	0	0	55	160	150	58.59	0	0.541	25	5.8	648.483	721.481	34	31	0.911765	240	188	92	141	45	215	0.67	100	0.91	20.7	13.8	41.6	4.65	8.5	34	0.7	2	1	1	2		1.406	0.4	1	4	6.99303	9.02108
6.61209		10	7	1	1	40.0306		162.8	48.5	0		33	5.9	235.92	236.727	53	77	1.45283	260	188	149	134	34	214	0.79	92	1.05	30.9	15	45.9	4.83	8.6		0.64	3	2	2	3			0.6	3	3	8.19332	11.4112
4.2339		5	3	0	1	37.3861	200	177	44.25	0		23	5.3	178.122	1350.04	37	26	0.702703	218	157	71	106	32	220	0.55	96	1.02	28.5	14.7	43.1	4.51	5.5	29	0.97	1	1	1	2			0.2	1	1	6.57316	8.55902
4.24007		7	5	1	0	33.2222		114.2	39.5	0		34	5.2	148.338	257.267	22	22	1	285	287	94	209	54	199	0.61	100	0.98	28	14.6	44.7	4.94	9.3	5.5	0.69	2	1	2	2			0.2	2	3	5.15959	8.12017
7.6562		4	4	0	0	36.775	164	119	44.2445	1	3.97666	29	8.4	95.6592	316.307	28	17	0.607143	325	230	293	130	42	214	0.54	100	0.95	26.4	13.8	43.2	4.86	10.5	32	0.71	1	2	1	0			0.1	2	2	8.57462	9.57285
6.75978		8	6	1	1	31	172	212.8	71.9308	1	1.901	38	6.9	150.956	379.627	24	25	1.04167	248	173	126	95	32	260	0.42	118	0.9	29.9	14.9	44.2	5.08	8.1	23	0.76	2	2	2	2		2.597	0.2	3	2	7.19928	10.586
6.33829		9	7	1	0	30	171	189	64.6353	0	0.832	30	6.2	229.018	620.479	36	34	0.944444	330	166	169	100	48	266	0.29	99	1	30.7	11.8	37.1	4.51	8.9	24	0.53	3	2	2	2		1.042	0.3	3	3	7.56188	9.26375
17.1347		4	4	0	0	61.1278		152.5	56.5	1	5.73001	28	14	158.997	0.638482	18	12	0.666667	256		97			254	0.26	98	1.01	28.9	9.8	32	3.73	8.6	?	1.25	2	1	1	0			0.1	2	3	9.32784	8.65785
5.016		5	3	0	0	35.9667	168	122	43.2256	0	0.847478	33	5.5	173.696	346.371	24	22	0.916667	320	169	71	97	54	236	0.49	89	1.08	30.3	12.1	35.5	4.51	11.8	32	0.83	1	1	1	2			0.2	2	3	5.77714	8.12017
6.41423		10	8	1	0	22	168	126	44.6429	0		41	5.4	283.734	704.538	58	33	0.568966	238	172	94	106	52	244	0.54	100	0.87	23.7	15	43.6	4.61	6.5	25	0.79	3	2	3	2		-0.441	0.4	2	2	7.8092	9.18533
8.89141		6	5	1	0	56.8861		119.2	41	1		32	7.3	218.326	254.751	22	23	1.04545	329	177	161	119	54	122	0.62	100	0.94	27.6	15.3	47.5	5.11	9.6	5.5	0.64	2	2	1	1			0.2	3	4	7.29223	10.3669
7.31758		7	5	1	0	23	168	136	48.1859	0	2.605	56	5.3	293.022	539.624	29	26	0.896552	314	198	82	134	44	189	0.28	100	0.91	24.9	12.9	39.9	4.66	6.3	36	0.63	3	1	1	2		-1.733	0.2	2	3	5.97629	8.55902
12.7641		7	6	1	0	57.2222		123.8	45	0		28	5.8	670.275	1176.25	89	98	1.10112	244	181	98	115	54	357	0.33	100	0.86	24	13.6	43	4.71	7.2	6.9	0.87	3	2	1	1			1.1	2	5	9.35061	12.0447
7.32623		7	7	1	0	39.3667		155.2	58	0		40	5.8	266.915	435.26	28	30	1.07143	228	154	119	96	40	231	0.37	100	0.95	28.8	15.7	48.7	5.13	8.3	5.4	0.73	3	2	2	0			0.4	2	3	6.51735	8.93495
8.01673		5	3	0	1	46.1583	176	150	48.4246	0	1.52556	37	5.5	347.16	822.608	31	30	0.967742	180	176	79	114	35	202	0.66	100	0.99	30.5	14.9	43.9	4.86	9.1	39	0.96	1	1	1	2			0.3	2	2	6.40418	8.93495
7.03585		6	5	1	1	46.3611	172	180	60.8437	1	1.46435	43	6.7	124.982	205.184	23	19	0.826087	324	223	137	154	50	212	0.73	93	1.05	28.5	13.7	41.2	4.6	10.1	64	1.39	2	1	2	1			0.1	3	2	6.92823	9.86504
10.6835		9	7	1	1	53	178	145	45.7644	0	3.236	59	5.5	423.466	947.784	59	43	0.728814	206	208	88	136	48	255	0.53	95	1.03	28.2	15.5	46.6	5.14	4.3	41	0.9	3	2	2	2		0.519	0.4	1	2	7.98088	9.88067
7.46525		4	3	0	0	63.3861	160	105	41.0156	0	2.27887	44	5.7	208.925	834.744	32	29	0.90625	278	252	64	134	55	172	0.48	100	0.96	26.4	14.8	44.3	4.79	8.2	32	0.48	1	1	1	1			0.3	2	4	6.7279	8.84589
7.30025		6	4	0	1	50.2806		219	68	1		49	7.7			18	23	1.27778	207	200	143	152	31	212	0.49	100	0.99	27.7	14.8	45.5	5.35	6.9		0.66	2	1	1	2			0.2	3	3	7.07492	10.3669
6.26479		5	5	1	0	31.1139	175	169	55.1837	0	3.50658	31	5.9	253.267	1338.58	46	29	0.630435	300	254	139	179	46	244	0.51	100	1	28.8	14.5	44.2	4.73	10	36	0.81	2	2	1	0			0.3	2	2	7.84627	8.84589
7.51481		7	6	1	0	44.5056	177	188	60.0083	0	5.35764	33	7.5	140.539	686.263	16	17	1.0625	438	180	121	134	38	193	0.29	100	0.98	32	13.5	39.6	5.14	14.1	36	0.62	2	2	2	1			0.1	3	3	6.65284	9.57285
5.34583		7	6	1	0	51.35	165	180	66.1157	0	0.829827	37	6	86.2191	333.061	18	20	1.11111	346	281	121	193	48	220	0.41	100	0.95	28	13.6	40.6	4.91	12.8	32	0.64	2	2	2	1			0.2	2	4	5.65641	7.86979
11.0124		8	6	1	1	56	185	183	53.4697	0	2.794	63	4.9	480.257	636.749	31	26	0.83871	273	171	120	128	49	262	0.4	100	0.92	28.5	14.9	44.8	4.79	6.9	23	0.64	3	2	1	2		0.064	0.2	2	3	5.54592	8.55902
7.51889		5	3	0	0	60.8528	162	118	44.9627	1	1.40012	60	7.1			23	24	1.04348	377	171	128	112	38	179	0.38	100	0.97	26.8	12.5	35.9	3.88	7.5	34	0.67	1	1	1	2			0.2	3	4	7.25238	10.4787
8.70693		5	3	0	0	27.9278	169	128	44.8164	0	2.0722	48	5.8	366.113	935.149	27	18	0.666667	241	249	75	183	37	148	0.48	100	0.99	2.7	13.6	40.8	4.63	8	39	0.54	1	1	1	2			0.2	1	2	6.42825	7.59301
12.5148		4	3	0	1	58.025	191	192	52.6301	1	0.78635	48	8	334.419	445.159	38	29	0.763158	268	198	192	115	31	244	0.45	89	1.08	31.5	15.2	47.4	5.12	7.2	29	0.82	1	1	1	1			0.2	2	2	9.09334	10.9759
8.76171		7	7	1	1	40.8972	177	152	48.5173	0	0.983833	44	6.4	289.902	900.337	51	35	0.686275	261	184	105	118	43	186	0.54	100	0.93	26.9	14.6	44.4	4.71	8.6	29	0.86	3	2	2	0			0.3	1	1	8.60954	9.3399
6.16215		6	5	1	1	39	183	154	45.9852	0	1.93	67	5.3	112.065	370.862	45	28	0.622222	271	226	92	150	39	186	0.43	100	0.92	30	16.6	50	5.25	8	31	0.89	2	2	1	1		-0.128	0.2	2	1	7.05274	8.7537
13.2239		6	5	1	0	56.0667	165	161	59.1368	0	0	49	6.3	557.335	763.353	45	33	0.733333	193	242	87	175	60	250	0.72	100	0.99	29.6	14.7	42	4.59	7.5	26	0.75	2	2	1	1			0.5	1	3	8.20728	9.18533
12.103		7	5	1	0	39	165	144	52.8926	1	1.504	33	6.8	550.457	749.625	25	31	1.24	337	174	126	132	29	291	0.33	100	0.96	28	13.9	41.5	4.78	13.3	29	0.68	2	1	2	2		0.341	0.3	3	3	7.21713	11.1511
21.9399		10	8	1	0	53	163	98	36.8851	0	2.774	72	5.8	1149.34		105	11	0.104762	200	191	165	127	71	275	0.53	100	0.94	30.5	13.4	41.4	4.7	9.4	29	0.75	3	2	3	2		0.04	0.2	2	3	9.75565	6.29927
6.78613		6	4	0	0	38.3833	168	178	63.0669	0	0.935216	43	6.6	137.311	390.975	28	28	1	349	278	102	207	45	308	0.36	279	207	45	13.3	40.9	4.4	13.2	17	0.73	1	1	2	2			0.2	2	3	7.32299	10.8837
7.85479		5	5	1	0	34.0139		159.8	59	0		51	6.6	186.909	250.362	25	27	1.08	226	189	112	133	52	282	0.36	100	1	26	13.9	43.1	4.66	10.9	6	0.62	2	2	1	0			0.3	3	3	7.04534	10.7882
18.437		6	4	0	0	46	172	140	47.3229	0	2.947	63	6.7	864.911	1002.15	105	63	0.6	219	177		100	56	284	0.29	109	1	30.01	15.9	46.7	5.19	6.7	39	0.8	2	1	1	2		0.976	0.8	2	3	10.6485	13.014
11.5132		6	5	1	0	39.1	173	178	59.4741	0	6.91682	68	6.2	417.57	696.696	49	34	0.693878	236	155	102	87	55	282	0.48	100	0.93	26.1	14.1	43.5	4.83	13	32	0.54	1	2	2	1			0.4	1	2	8.31722	9.26375
18.9227		8	6	1	0	41.1222		123	43	1		34	8.4	869.553	1275.66	27	21	0.777778	511	179	154	136	34	165	0.3	100	0.96	27.2	13.1	41	4.92	9.2	4.4	0.56	2	2	2	2			0.1	2	2	8.48551	10.128
16.4996		7	7	1	0	37.7917	169	132	46.2169	0	0.898951	34	8.7	674.192	1321.48	46	58	1.26087	353	204	113	143	44	179	0.49	100	1	31	13.8	43	4.87	9.9	33	0.49	3	2	2	0			0.5	3	4	9.94914	12.7968
20.2178		6	4	0	0	52	156	142	58.3498	0	3.005	64	6	1044.69	1123.67	39	27	0.692308	281	178	115	145	38	272	0.34	100	0.98	27	12.9	39.7	5.15	8.3	14	0.6	2	1	1	2		0.456	0.3	1	3	7.55073	8.65816
8.31114		5	3	0	0	35.175	153	153	65.3595	0	2.39877	60	7.2	119.804	573.428	27	15	0.555556	316	208	73	153	36	250	0.45	100	0.98	25	12.7	40	5.31	10.7	39	0.52	1	1	1	2			0.1	2	2	7.72063	9.24405
7.328		5	5	1	0	44.7083	174	191	63.0863	0	2.29184	64	5.3	196.367	355.067	22	25	1.13636	349	250	68	170	48	252	0.54	98	1.01	30.5	13.8	43.3	5.07	13.9	18	0.62	2	1	2	0			0.2	2	3	5.29947	8.45599
11.2092		9	8	1	0	40	165	134	49.2195	0	3.556	72	6.2	365.613	503.046	48	23	0.479167	251	210	142	147	35	299	0.92	100	0.97	26.9	14	39.6	5.92	12.2	25	0.79	3	2	3	1		0.199	0.3	2	2	8.2667	8.23694
6.60776		7	7	1	1	50	181	126	38.4604	0		86	5.5			49	42	0.857143	197	211	103	178	45	293	0.67	100	1.23	25.1	16.1	46.4	4.85	8.6	6.2	1.68	3	1	3	0		-0.562	0.4	2	2	7.52587	9.81886
7.13882		5	3	0	0	50.6528		157	50	0		96	5.4			27	22	0.814815	307	229	108	132	90	209	0.26	98	1.01	31.3	11.9	36.09	3.86	6	2.7	0.67	1	1	1	2			0.2	2	4	5.93591	8.12017
14.5969		9	6	1	0	57.1361		161.9	56	1		57	10.5	189.928	234.803	26	30	1.15385	343	195	326	126	48	184	0.27	100	0.89	25.2	13.6	41.3	4.89	9.2	7	0.69	2	2	2	3			0.2	3	4	9.31091	11.0649
9.01975		5	3	0	1	47.3528	172	148	50.027	0	7.31698	121	5.1	77.4344	120.684	36	22	0.611111	196	221	79	143	66	322	0.32	100	0.86	27.2	14	42.7	4.44	6.2	41	0.85	1	1	1	2			0.2	1	1	6.2208	8.12017
15.0031		6	4	0	0	53	175	207	67.5918	1	1.909	74	6.5	562.103	994.671	50	38	0.76	214	96	165	64	26	253	0.72	100	0.96	28.1	15.6	47.4	5.38	7.2	71	0.92	2	1	1	2		3.1	0.5	2	3	8.65369	11.6859
15.2061		9	8	1	1	28	175	147	48	0		28	5.6	947.622	2971.51	53	32	0.603774	216	132	98	78	28	262	0.54	91	1.06	28.6	17.7	49.5	5.63	8.5	30	1.01	3	2	3	1		0.351	0.3	2	1	7.84329	9.10449
14.715		7	6	1	1	55.6778	188	183	51.7768	1	2.2428	84	11.3		22.1194	33	18	0.545455	216	210	152	143	31	190	0.4	100	0.88	22.8	15.1	45	4.98	7.2	45	0.77	2	2	2	1			0.2	2	2	10.1549	9.72301
14.4821		4	4	0	0	56.975	165	174	63.9118	1	2.31744	78	6.8	465.168	619.602	86	72	0.837209	268	219	235	170	49	253	0.63	100	0.94	25.6	13.5	41.8	4.74	13.1	51	1.22	1	2	1	0			0.8	3	5	10.244	13.3648
11.2964		9	5	1	1	55.3556		>300 bei 193cm	>80	1		91	7	150.523	683.776	71	100	1.40845	234	244	162	183	35	203	0.56	92	1.05	29	15.7	45.9	4.41	7.7	6.7	0.88	2	1	2	4			0.9	3	4	9.93642	14.2278
13.5596		6	4	0	1	38.9639	182	221	66.719	1	0.647532	76	10.2	106.698	264.709	43	26	0.604651	200	228	240	136	26	304	0.76	100	0.88	21.3	16.3	47.5	5.18	12.3	33	0.89	2	1	1	2			0.3	2	1	10.4355	10.689
29.8785		8	6	1	1	49.3389	188	206	58.2843	1	8.82252	82	11.7	1105.62	2456.71	107	69	0.64486	143	220	399	170	34	252	1.16	92	1.05	26.1	16.2	47.4	4.86	5	29	0.76	3	2	1	2			1	2	2	13.1536	13.253
11.2689		5	3	0	1	58.0278	183	144	42.9992	1	4.53624	130	6.7			44	32	0.727273	285	202	142	155	34	168	0.81	86	1.1	28.1	16.6	51.7	5.19	8.7	4.9	0.94	1	1	1	2			0.2	2	2	8.51753	11.2345
11.8385		8	6	1	0	65	172	110	37.1823	0	2.898	104	5.2	292.92	1274.85	36	36	1	207	175	103	124	48	264	0.62	97	1.02	28.5	13.9	43.2	4.46	9.3	30	0.8	3	2	1	2		0.148	0.5	2	4	6.36616	9.4139
23.8169		7	5	1	1	46	189	203	56.8293	1	3.005	103	7.6	976.841	1060.53	98	71	0.72449	217	201	231	151	34	275	0.34	100	1.02	25.6	13.8	42.7	5.51	7.9	48	0.89	2	1	2	2		1.755	0.7	2	2	11.1608	13.3281
18.1296		8	6	1	1	57.4333		171	53	1		145	8.7	215.248	201.072	27	35	1.2963	250	191	192			207	0.69	93	1.04	29.3	15.7	47.2	5.22	8.7	5.4	0.77	3	1	2	2			0.3	3	3	8.64377	11.4699
9.42606		10	8	1	0	40.5917	163	125	47.0473	0	2.35604	132	5.7		1956.85	74	50	0.675676	271	192	93	137	51	268	0.48	97	1.03	26.9	14.1	41	5	8.9	31	0.77	3	2	3	2			0.5	1	3	8.7818	10.2769
15.4795		6	3	0	1	63.0111	177	189	60.3275	0	4.32247	180	5.4	189.177	337.766	52	33	0.634615	252	209	82	157	38	206	1.17	91	1.06	29.8	17	51.5	5.53	9	36	0.94	1	1	1	3			0.3	1	2	7.54166	9.18533
31.0914		9	7	1	0	54	166	160	58.0636	1	2.117	136	9.3	1154.01	2669.8	70	49	0.7	230	230	385	137	36	194	0.48	100	0.96	29.3	13.4	41.2	4.58	8.5	33	0.8	3	2	2	2		1.842	0.6	2	4	11.2637	12.3538
16.8598		7	5	1	0	40.8333		189	67	0		222	5.9	90.5473	194.839	23	22	0.956522	258	134	100	77	51	164	0.62	98	1.01	30.7	14	44.1	4.87	5.7	4.5	0.62	2	2	1	2			0.2	2	3	6.14806	8.12017
30.8543		8	7	1	0	52.5917		123	44	1		226	10.7	569.855	849.162	32	59	1.84375	392	265	302	198	37	382	0.72	100	0.99	25.1	15.5	46.1	2.47	11.6	7.5	0.88	3	2	2	1			0.4	3	5	9.88825	12.8417
37.3867		7	5	1	0	48	173	234	78.185	0	1.793	275	6.3	1278.73	1824.63	25	38	1.52	495	145	112	63	56	253	0.2	100	0.98	26.8	12.5	0.4	4.1	12	31	1.1	3	1	1	2		1.34	0.2	3	3	6.7672	9.55594
102.774		10	8	1	0	45	167	192	68.86	0	2.592	1213	6.9	1573.92	5273.12	101	87	0.861386	388	222	120	129	42	198	0.34	100	0.88	25.3	12.7	39.5	4.13	10.6	86	1.12	3	2	3	2		1.09	0.6	3	4	10.7201	13.8619
5.52041		5	5	1	0	47.0528	170	126	43.5986	0	4.65282	23	5.2	267.471	301.025	18	22	1.22222	438	188	69	109	59	253	0.51	100	0.91	20.5	12.6	41.1	4.74	901	28	0.87	1	2	2	0			0.1	2	3	4.66795	8.12017

## Sheet: Patient data validation cohort
New Score		BMI	Sex (0 f; 1 m)	Age	CK18 M30	GGT in U/L	HbA1c in %	Adiponectin		NAFL (0) or NASH (1)	NAS	Steatosis	Inflammation	Ballooning	Fibrosis
25.7326		37.9	0	37	475.3	250	7.6	1.30604		0	4	3	1		4
0.503935		43.7	0	32	175.65	20.8	4.9	7.94483		0	2	0	1	1	0
10.0824		30.8	0	52	174.8	167.1	5.2	10.8825		0	4	2	1	1	1
4.52245		44.1	0	41	298.94	29	5.5	6.18551		0	3	1	1	1	1
3.47756		45.3	0	39	256.29	19	5.1	3.84922		1	5	3	1	1	1
11.2339		31.8	1	22	645.85	50.6	5.4	2.21805		0	3	3	0	0	0
49.3656		37	1	77	858.23	565	6.1	5.26606		1	5	1	2	2	4
10.1146		48.2	0	58	463.81	22	7.3	4.40082		1	6	2	2	2	1
5.58335		41.5	0	55	173.38	44.7	5.9	4.22187		0	3	2	1	0	1
3.12455		50	0	45	132.49	30	6.3	7.43973		0	3	1	1	1	0
51.9715		53.3	1	60	3379.2	94.6	5.7	6.56727		0	2	0	1	1	0
6.53841		50	0	31	375.84	28	5.3	1.41809		0	3	1	1	1	1
2.90513		44.4	0	31	163.91	24	5.4	3.12555		0	4	1	1	2	0
6.84398		55	0	52	194.85	32	8.1	7.56395		0	4	1	1	2	1
2.79341		49.7	0	47	113.03	23.7	5.7	4.29105		0	4	1	1	2	0
19.6081		40	0	63	855.7	56	8	2.28918		1	7	3	2	2	4
4.65453		48.3	1	38	224.42	32.9	5.5	3.29395		0	1	1	0	0	0
4.41385		52	0	57	191.35	32	5.6	4.93655		0	3	1	1	1	4
1.84044		45.3	0	46	178.78	17	5.5	7.43973		0	2	0	0	2	0
2.3986		45.8	0	41	127.8	14	5.7	3.5706		0	4	2	0	2	0
8.94948		66.2	0	42	137.54	105	5.8	2.55301		1	6	2	3	1	1
1.74796		65.6	0	16	140.25	16	5.4	2.42636		0	3	1	1	1	0
1.2461		43.4	0	40	153.48	17.8	4.9	5.26606		0	4	1	2	1	0
4.26511		69.8	0	36	162.04	19	6.6	3.56493		0	1	1	0	0
3.85462		65	0	34	120.07	34.8	5.7	2.20712		0	4	2	1	1	1
9.4882		54.6	0	53	258.89	130	5.3	9.54431		0	2	0	1	1	0
15.2269		47.6	0	53	534.32	42.2	8.9	2.15798		1	6	3	2	1	2
4.14189		53.8	0	42	268.57	26.7	5.9	7.35298		0	3	2	0	1	0
7.48725		56.5	1	64	236.16	49	6	3.40663		0	3	1	1	1	1
13.3504		62.5	0	55	562	18.9	8.4	2.51993		1	5	3	1	1	1
7.48611		45.5	0	56	199.67	38	6.8	2.28918		0	2	1	0	1	1
6.73013		54.1	1	43	152.11	80.4	5.7	4.62126		0	2	1	1	0	1
17.1544		45.1	1	54	636.08	73.4	7.7	1.72944		0	4	2	1	1	2
8.39679		49.7	0	62	278.82	56	5.4	1.17843		0	2	2	0	0	1
5.17995		50	0	56	126.89	48.3	5.5	2.72995		0	4	2	1	1	1
9.65723		40.8	1	48	234.94	31	8.2	0.919359		0	4	1	2	1	2
5.87067		44.1	0	30	248.84	47	5.8	3.72388		1	5	3	1	1	1
3.58445		52.2	0	60	164.18	25.3	6	6.90936		0	4	1	2	1	1
25.3231		59.9	0	37	1648.4	32.1	5.8	1.136		0	3	1	1	1	0
0.709782		52	0	59	186.06	21.6	5.4	12.7698		0	4	2	1	1	0
20.3068		59.2	1	36	280.38	136	11.1	1.95818		0	4	2	1	1	1
4.31406		57.2	0	38	192.77	37.5	5.9	5.45944		0	3	1	1	1	0
6.74407		51.6	0	57	250	51	5.6	4.09572		1	5	3	1	1	0
7.0012		67.8	0	45	246.26	38.8	6.8	4.46798		0	4	2	1	1	0
2.50504		68.1	0	36	185.6	35.5	5.1	6.56497		0	2	1	1	0	1
-1.93742		71.1	0	31	180.03	24.1	5.1	16.354		0	3	1	1	1	0
4.94585		63.7	0	45	393.02	26.6	5	6.65764		1	8	3	3	2	1
16.5829		47.5	1	30	1000	56.3	5.9	4.73926		1	5	3	1	1	3
3.93086		45.3	0	20	272.04	21.8	5.8	4.45247		0	2	1	1	0	0
6.84746		59.7	0	52	242.46	47.9	6	3.99486		1	7	2	3	2	2
-2.92578		24.7	0	55	98.95	18.4	5.3	18.292		0	3	1	1	1	0
4.53511		51.2	0	53	124.34	50.2	5.7	5.28916		0	2	1	0	1	0
6.43365		58.5	0	34	314.61	24.8	6	1.83356		0	2	1	1	0	0
6.8992		49.8	0	33	257.74	66.2	5.3	3.00855		1	7	4	2	1	2
17.2537		51.5	0	42	1000	58.4	5.8	4.09572		1	5	2	1	2	2
19.0836		46.5	0	48	503.75	157	6.9	2.61975		0	1	1	0	0	0
3.31066		46.9	0	50	78.69	41.9	5.3	3.5524		0	2	0	1	1	0
1.34164		47.8	0	57	131.76	18.3	6.1	10.8116		0	2	0	1	1	1
3.0778		44.5	1	34	148.64	30.1	5.7	4.66951		0	4	1	2	1	0
13.418		60.5	0	57	167.21	141.4	6.9	3.66111		0	2	0	1	1	0
12.0966		52.6	0	66	452.37	40.9	8.2	6.21732		0	3	1	1	1	0
7.67092		48.9	1	66	201.44	36.6	7.2	4.22759		0	3	1	1	1	0
6.05427		69.6	1	33	297.98	53.8	5	3.51357		0	2	1	1	0	0
4.8756		54.4	0	44	223.48	32.1	6.2	5.90037		0	2	1	1	0	0
11.3285		59	0	50	500.94	15.6	8.1	3.5524		0	1	1	0	0	0
20.8699		42	0	26	913.35	54.7	9.6	3.14067		1	5	3	1	1	1
7.45882		42.6	0	47	210.11	85.4	5.5	5.36656		0	2	1	1	0	2
2.19087		51.3	0	34	196.03	35.1	4.5	5.19625		1	5	1	3	1	0
26.1721		52.2	0	55	1000	183.1	6	3.83189		1	6	2	1	3	1
3.64688		53.3	1	54	109.12	29.3	5.5	2.68975		0	3	1	1	1	0
14.3506		51.7	0	31	822.97	66.6	4.9	2.19176		1	5	2	1	2	2
2.07626		38.22	0	54	175.16	21.5	5.2	7.11305		1	7	2	3	2	0
17.0584		49.3	0	55	276.5	101.9	10.6	4.80899		1	7	2	4	1	1
2.6703		56.5	1	40	161.1	29.6	5	4.08021		0	3	1	1	1	0
8.49813		43.6	0	56	362.32	65.3	5.4	5.22722		1	5	2	1	2	0
1.70283		44.2	0	45	107.06	15.2	5.9	6.17867		0	1	0	0	1	0
5.31859		43.6	0	24	237.28	37.7	5.9	2.89194		0	2	0	1	1	0
5.8115		55.8	0	48	309.95	48.5	5.6	7.67599		0	4	2	1	1	0
2.37966		48.8	0	32	171.95	18.1	5.4	3.95606		1	7	2	3	2	3
10.3085		41.2	0	35	662.05	23.8	5.4	1.93843		0	2	1	1		1
15.1668		60.6	1	66	702.48	41.1	7.5	4.52169		0	3	1	1	1	0
8.81441		53.4	0	63	292.84	25.4	7.4	2.96667		1	6	3	1	2	1
7.43741		50.2	0	52	241.63	40.3	6.9	4.46345		1	5	2	2	1	1
5.63173		54.6	0	33	255.28	64.1	5	4.93891		0	1	1	0	0	0
3.05768		66.8	0	42	181.97	21.8	5.4	4.16264		0	2	1	0	1	0
7.90098		54.3	0	35	394.8	47.3	5.2	1.86009		0	4	2	1	1	0
1.6767		58.4	0	44	189.63	13.5	5.1	5.88443		0	1	1	0	0	0
6.66418		48.55	0	66	219.24	19.5	6.3	1.06745		0	3	1	1	1	0
3.28946		48.54	0	47	199.33	16.5	5.3	3.34216		0	4	1	1	2	0
3.30655		48.1	0	56	141.38	32.8	5.3	4.9804		0	2	1	0	1	0
20.2066		58.61	0	29	633.68	172.4	5.9	1.34518		1	6	3	2	1	2
2.03242		50.1	1	47	161.74	20.3	5.8	8.13229		0	1	1	0	0	0
8.01076		41.18	0	36	304.88	36.4	6.5	1.29947		1	6	2	2	2	2
6.41815		60.94	0	49	317.23	23.9	6.4	4.99819		0	4	2	1	1	0
8.85436		60.4	0	32	203.62	126	4.8	4.23175		0	1	0	0	1	0
4.83039		55.9	1	32	237.31	35.7	5.1	1.58559		0	2	1	0	1	0
6.70067		50.2	0	44	244.11	57.1	5.4	2.93382		0	2	1	0	1	0
5.17256		69	0	59	196.13	36	6.2	6.29755		0	4	2	1	1	0
2.96022		51.9	0	48	116.15	16.6	5.8	3.13711		0	2	1	1	0	0
11.6421		56.1	1	45	280.1	129.9	5.5	4.17415		0	3	1	1	1	0
11.7635		50.4	0	40	456.8	61	6.6	1.91228		0	4	2	1	1	4
13.0631		50.8	0	26	506.31	41.8	8.4	2.28656		0	4	2	1	1	1
2.34656		51.6	0	61	159.68	21	5.4	7.18575		1	5	2	1	2	3
40.5695		47.8	0	63	411.73	489.4	7	1.01236		1	5	2	2	1	3
21.5723		50.3	1	55	1000	138.3	5.5	6.69126		0	3	2	0	1	0
15.2657		42.8	1	50	737.8	67.4	5.9	2.3985		1	5	2	1	2	2
8.89472		44.6	0	29	269.94	52.7	7.6	4.04214		1	6	3	1	2	1
10.7646		58.1	0	45	501.66	74.2	5.4	4.69719		0	4	2	1	1	0
7.30431		46.5	0	40	125.15	61.8	6.4	0.977392		0	4	2	1	1	0
8.53547		47.5	0	54	370.97	44.8	5.9	3.46491		0	2	1	0	1	0
8.98395		29.8	0	22	528.06	48.7	5.4	3.66148		1	5	2	2	1	3
3.94593		57.6	1	46	135.79	33.7	6.1	5.22464		0	3	1	1	1	0
12.6647		43.9	1	48	590.13	47.9	6	0.62133		0	4	3	0	1	0
7.15504		38.7	0	38	323.52	35.4	5.8	1.70945		0	1	1	0	0	0
7.3247		48	1	50	228.29	40.8	6.2	1.36044		0	3	1	1	1	0
4.37676		44.9	0	34	144.02	38.1	5.9	3.05998		0	1	1	0	0	0
5.24863		52.6	0	46	162.93	22.1	6.5	2.03808		0	1	1	0	0	0
15.1373		44.1	1	47	218.86	177	5.6	1.1076		0	1	1	0	0	0
7.40915		41	1	50	224.03	38.1	9.3	12.7743		0	3	1	1	1	3
10.5945		45.7	0	56	185.45	79.4	7.6	3.68196		1	5	2	1	2	1
4.21662		60.5	0	45	247.57	25.1	5.6	5.15206		0	1	1	0	0	0

## Sheet: Patient data lifestyle interven
New score		Sex (0 f; 1 m)	Age at start	Smoker status (0 no; 1 yes)	Weight at start	Body size	BMI start	Liver steatosis sonography (0 no; 1 yes)	Phase angle W0	Basal metabolic rate in Kcal W0	ECM/BCM-Index W0	Body fat % W0	Body fat (corrected) W0	R W0	AST W0	ALT W0	glomerular filtration rate W0	Uric acid W0	Total cholesterol W0	Triglycerides W0	HDL W0	LDL W0	HBA1c % W0	Hemoglobin W0	hematocrit % W0	GGT W0	systolic blood pressure W0	diastolic blood pressure W0	Pulse W0	hip circumference W0	waist circumference W0	Waist/Hip ratio W0	M30 W0 U/L	Adiponectin (µg/ml) W0	Albumin W0	Thrombocyte count 0	serum ghrelin	serum leptin	serum C16:0 W0	fatty liver index W0		New score w 52		Weight W52	body size	BMI W52	liver steatosis (ultrasound) W52	phase angle W52	basal metabolic rate W52
21.3541		1	55.674	0	150	189.889	41.6	1	5.8	2320	0.96	29.7	44.5	325	40	72	83.4	7.8	323	257	52	237	5.7	15.2	44.5	284	150	100	60	144	139	0.965278	252.229	5.72076	5	173	1247.76	32206.5	3.43713	99.8829		11.039		140.9	189.889	35.9	1	5.7	2290
18.2254		0	24.0959	0	129.8	167.98	46	0	5.3	1590	1.06	51	66.2	438	13	10	90	5	120	66	40	67	5.4	7.6	27.6	11	140	90	94	135	117	0.866667	1380.16	3.99241	4.1	343	218.03	41959.4	1.8864	92.8537		9.63915		105.4	167.98	37.3	1	5.6	1530
6.32375		1	36.1479	0	100.8	176.112	32.5	1	6.5	1840	0.85	29.1	30.6	433	29	56	90	5.7	174	70	49	110	5.5	16.1	46.8	45	130	80	55	118	116	0.983051	277.555	2.65207	5	179	446.15	25011.7	2.69765	84.5861		-0.284737		81.2	176.112	26.2	0	6.7	1710
11.1747		0	43.0521	0	73	152.962	31.2	1	5.4	1340	1.05	35.3	26.2	489	27	25	90	4.7	188	316	59	98	8.7	14	41.5	82	120	80	100	114	115	1.00877	140.278	3.73807	4.8	263	555.73	27097.4	4.98381	96.5645		4.60741		63	152.962	26.9	1	5.2	1290
-0.781859		0	57.4384	0	130.5	174.007	43.1	1	4.8	1620	1.21	46.1	60.2	395	22	36	83.4	6.1	328	307	63	220	5.5	13	39.1	14	105	70	72	141	122	0.865248	160.342	14.8405	4.3	213	328.76	31263.2	3.07316	98.3117		-6.42098		90.6	174.007	29.9	0	4.8	1500
8.43294		1	37.126	0	161	185.082	47	1	6.2	2300	0.9	37.1	64.4	343	28	44	88.3	6.2	135	86	38	88	5.5	15.7	46.6	35	160	110	86	144	139	0.965278	438.521	1.21378	4.4	303	70.46	33612.5	5.65224	99.2985		3.08888		112.3	185.082	32.8	0	6.4	2090
8.48547		0	50.5699	0	103.8	165.058	38.1	1	6	1530	0.92	46.4	48.1	491	34	41	78.4	6.5	251	201	50	169	5.5	14.4	41.6	33	140	90	60	125	114	0.912	454.722	2.75914	4.2	294	428.16	71146.4	3.51348	95.9201		3.48343		89	165.058	32.7	1	6	1490
6.08144		1	50.5151	0	116.2	184.869	34	1	6.2	2000	0.88	28.7	34.5	403	21	31	86	5.6	172	85	45	116	5.4	14.2	40.8	51	120	80	51	111	113	1.01802	195.691	2.3726	4.2	190	313.34	3801.64	3.77051	88.3592		1.3634		84.7	184.869	24.7		5.7	1760
8.4527		0	50.0274	0	117.8	172.041	39.8	0	5.6	1580	1	48.2	56.7	478	25	32	75.6	5.6	180	175	36	122	5.8	18.8	58.1	113	170	120	87	137	115	0.839416	111.566	5.27393	4.2	380	94.16	41665.5	8.37947	98.5204		4.04009		86	172.041	29.1	1	5.1	1460
6.49926		1	32.1123	0	159.6	176.041	51.5	1	6.2	2230	0.89	39.3	66.1	333	35	56	90	5.5	178	186	35	122	5.5	15.8	46	34	140	90	95	140	139	0.992857	337.816	2.05833	4.6	293	222.6	52826.9	4.21056	99.8153		2.69127		120.4	176.041	38.9	1	5.8	1910
3.84524		0	63.4411	0	130	156.027	53.4	1	4.6	1520	1.24	50.8	66	369	23	19	70.8	6.1	224	188	88	97	7	13.4	40.8	39	170	100	80	158	126	0.797468	110.346	10.9199	4.6	298	881.2	62544.1	4.19668	99.7468		0.243944		116.2	156.027	47.7	1	4.3	1530
1.349		0	25.3562	0	136.8	174.94	44.7	1	4.8	1490	1.21	55.4	75.9	528	21	29	90	4.2	231	73	76	136	5.3	12.5	38.2	13	122	80	80	135	150	1.11111	191.053	5.59317	4.3	293	730.91	77489.9	2.54518	98.7242		-1.94952		103.6	174.94	33.8	0	4.7	1400
5.7195		1	39.9342	0	147	177.992	46.4	1	6.3	2120	0.88	39.2	57.6	373	24	19	86.4	4.5	195	412	48	102	5.1	15.8	45.8	93	140	80	72	144	147	1.02083	80.9564	4.31946	4.4	206	675.64	60679.1	4.26952	99.9441		2.45797		117	177.992	36.9	0	6.2	1990
-0.937661		0	40.9973	1	143.4	167.029	51.4	0	4.5	1470	1.3	56.9	81.5	473	18	15	90	3.6	161	85	47	101	5.7	10.8	34.4	6	160	110	90	150	127	0.846667	98.4981	10.4419	4.3	384	410.02	38680.8	2.56109	97.469		-3.35315		124.1	167.029	44.5	0	5.3	1530
-2.87829		0	37.5178	1	118.1	160.057	46.1	0	4	1400	1.49	47.7	56.3	400	19	31	90	4.9	152	107	43	89	5.4	13.9	41.8	14	135	80	80	142	120	0.84507	110.096	16.3232	4.8	306	391.85	26897.5	4.34911	96.6784		-5.18217		74.8	160.057	29.2	1	4.3	1300
1.10854		0	40.1973	1	90.6	168.001	32.1	1	5.5	1420	1.02	43.3	39.3	561	21	41	90	6.7	242	260	67	152	4.4	14.7	41	21	150	90	88	117	101	0.863248	120.598	2.99408	4.7	272	1195.87	38234.7	5.31804	82.5663		-0.923685		85	168.001	30.1		5.1	1380
1.97511		0	58.1781	0	106.2	163.97	39.5	1	5.6	1540	1	45	47.8	448	24	26	88.4	5.3	226	274	55	136	5.4	14.3	42.9	20	150	75	54	131	111	0.847328	137.769	6.90155	4.1	209	407.55	42614.8	5.35723	95.8063		-0.00884047		88.5	163.97	32.9	0	5.7	1540
2.65946		0	28.9425	0	92.7	166.1	33.6	1	5.5	1410	1.03	44.8	41.5	554	23	19	90	4.8	191	112	58	129	5.2	14.2	42.3	14	115	80	80	122.5	103	0.840816	306.109	6.53312	4.4	310	1342.13	39281.6	5.44145	68.4811		0.849499		77.8	166.1	27.6		6	1420
0.0168132		0	35.2411	0	125.6	176.103	40.5	1	5.2	1560	1.08	50.7	63.7	502	19	21	80.9	4.9	176	84	60	107	5.2	14	41.3	19	140	100	80	134	103	0.768657	25.3921	4.66009	4.2	333	82.38	25047.3	5.04188	84.2928		-1.57099		101.1	176.103	32.6		5.3	1500
2.57686		1	27.811	0	177.8	187.083	50.8	1	6.8	2520	0.8	38.8	69	328	39	58	90	6.1	192	165	60	113	5.3	16.3	47.8	33	180	120	101	155	136	0.877419	82.8671	1.8082	4.9	302	176.15	21635.8	4.28075	99.727		1.05471		124.4	187.083	35.6	0	6.3	2210
-2.59552		0	50.063	0	95.6	160.094	37.3	0	5	1380	1.13	46	44.8	510		22	90	4.7	190	104	71	113	5.4	13.7	40.2	14	140	90	64	127	105	0.826772	180.522	19.6063	4.5	265	1052.27	36246.7	2.36014	79.012		-3.72119		83.8	160.094	32.7	0	4.9	1330
5.18564		1	42.9945	0	144	179.085	44.9	1	7.2	2290	0.75	35.5	51.1	350	39	71	53.9	7.4	311	373	40	211	5.5	15.3	45.8	46	155	100	80	129	141	1.09302	202.792	3.87671	4.6	277	542.68	5653.86	4.34337	99.8276		4.42033		121.5	179.085	37.9		6.7	2130
1.75527		0	37.6849	0	134.4	162.019	51.2	1	6.7	1690	0.81	54.5	73.2	440	36	18	90	4.8	186	72	61	114	5.6	13.6	41.5	12	130	90	78	152	135	0.888158	211.879	7.57067	4	355	151.73	32512.4	6.49213	98.771		1.70237		84.9	162.019	32.4	0	6.1	1500
1.55759		0	37.1425	0	140.6	163.029	52.9	1	5.6	1660	1	53.1	74.9	396	19	19	83.4	4.6	199	89	52	136	5.6	10.6	32.3	14	140	100	96	160	126	0.7875	147.283	5.91691	4.3	357	196.17	118974	2.20897	98.8554		1.6885		138	163.029	51.9	1	5.7	1660
1.8844		0	31.4055	0	118.6	173.059	39.6	1	5.9	1590	0.93	49.9	59.1	509	18	20	90	4.7	173	214	42	95	5.2	12.6	38.7	20	120	70	72	144	116	0.805556	199.203	5.92164	3.8	418	192.21	5689.6	4.5065	95.9771		2.04926		83.5	173.059	27.9	0	4.6	1390
4.51446		1	36.8767	0	149	182.984	44.5	1	5.8	2080	0.96	38.9	58	385	72	87	89.9	6.4	261	296	32	176	5.5	15.7	46	54	140	90	70	132	147	1.11364	95.308	2.40283	4.3	198	201.05	4743.51	7.23219	99.8526		4.70989		124.8	182.984	37.3	0	6	1970
0.604349		0	44.9699	0	98	156.918	39.8	1	6.6	1510	0.83	47.4	46.4	495	21	19	90	5.6	169	183	51	101	5.4	13.5	40.7	25	150	100		129	100	0.775194	32.5123	6.19923	4.2	325	299.54	5732.46	13.8822	91.3961		1.29124		73.6	156.918	29.9	0	6.4	1400
-1.14527		0	51.7699	0	116	170.081	40.1	1	4.6	1450	1.27	48.2	58	477	24	20	55.1	5.5	185	88	77	96	5.5	13.2	40.1	15	140	90	74	132.5	100.9	0.761509	194.514	16.7916	3.7	203	584.19	20291.7	6.98888	80.0254		-0.361578		101.5	170.081	35.1		5	1420
-0.464565		0	41.1781	0	106.8	165.06	39.2	0	6.8	1620	0.81	46.4	49.6	473	29	23	71.5	5.5	212	145	74	117	5	13.1	38	8	130	95	80	127	108	0.850394	262.605	13.1193	3.7	257	918.32	107136	6.1677	84.073		0.916044		89.6	165.06	32.9		6.6	1540
3.40494		0	25.3562	0	100	166.899	35.9	1	5.5	1520	1.03	41.8	42.4	458	13	14	90	4.6	270	302	36	197	7.3	12.8	37.2	14	140	100	70	123	112	0.910569	114.539	4.88456	4.5	237	49.39	15242.9	10.9765	92.5393		5.08059		94	166.899	33.7	1	6.2	1560
6.75249		1	30.4904	0	172.2	185.952	49.8	1	5.8	2270	0.95	40.4	69.1	352	21	30	90	6	177	69	43	121	5.7	14.5	44	35	160	100	58	150	134	0.893333	305.244	0.870566	4.1	300	186.85	15258.8		99.2363		8.48406		151.4	185.952	43.8		6	2210
2.09157		0	33.0301	0	107	176.109	34.5	1	5.5	1570	1.02	43.1	46.2	487	23	30	90	5.3	231	108	60	157	5.4	13.9	40.8	23	150	100	68	121	117	0.966942	246.169	8.68782	4.1	391	241.78	20583.7	5.37081	87.7058		3.92194		96	176.109	31	0	5.9	1570
-2.57697		0	49.1178	0	93.6	164.002	34.8	1	4.5	1380	1.28	41.4	38.7	478	17	18	72.6	3.8	215	87	71	141	5.4	12.8	39.2	19	140	90	76	112	98	0.875	26.8883	14.3646	4.4	208	99.36	39152.7	5.58267	65.8433		-0.496191		76.4	164.002	28.4	1	5.1	1380
0.765222		0	42.9836	0	98.7	159.906	38.6	0	5.3	1380	1.08	49.1	48.5	543	22	15	84.8	4.8	180	107	57	105	5.3	15.4	45.7	10	120	80	55	130	99	0.761538	177.438	8.04305	4.4	183	674.53	36942.4	4.89616	72.5889		3.07988		81.7	159.906	31.9		5.3	1360
6.6009		0	62.0849	0	124.4	162.002	47.4	1	4.1	1520	1.45	43.8	56.5	336	24	28	90	6.5	91	80	21	58	6.5	14	48.2	56	170	100	86	152	136	0.894737	167.842	6.32568	3.5	235	24.92	13493.2	3.55056	99.4047		10.2017		106	162.002	40.4		4.5	1500
-2.30872		1	56.9452	0	123	186.931	35.2	1	5.7	1940	0.99	32.5	40	423	27	32	77.7	6.4	251	189	42	170		15.9	47	51	120	80	68	130	129	0.992308	144.628	3.46479	4.5	201	36.47	19457.5	6.53347	97.8188		1.77242		103.7	186.931	29.7	0	5.9	1900
0.198053		0	56.1233	0	115.8	162.971	43.6	1	5.1	1490	1.13	49.2	57	452	24	36	54	7.3	191	111	62	120	6.2	13.4	40	40	170	90	84	132	118	0.893939	50.4615	15.1779	4.5	217	108.42	78483.6	5.05723	97.6018		6.78048		94.6	162.971	35.6	1	5.4	1450
-3.79269		0	35.6986	0	110	171.042	37.6	1	5.7	1550	0.97	46.9	51.6	498		71	88	6	169	132	41	108		14.1	42	24	140	100	61	121	104	0.859504	314.721	7.11485	4.5	253	234.52	5505.81	3.99444	87.3089		5.89845		84.2	171.042	28.8	1	6.3	1610
[truncated: 30 more columns]
